# Supplementary material for: A Simple Method to Produce Recombinant Mammalian Serum Albumins in Escherichia coli Preserving Intact Antigenic Properties
Source: Int J Mol Sci. 2026 May 28;27(11):4853. doi: 10.3390/ijms27114853 (PMC13256791; doi:10.3390/ijms27114853)
Supplement: Supplementary file 1 [file ijms-27-04853-s001.zip]

Archive with 1 entries (1 files):
- ijms-4264658-supplementary.pdf
